# Supplementary material for: Inhibition of the ubiquitin-proteasome system reduces the abundance of pyruvate dehydrogenase kinase 1 in cultured myotubes
Source: J Muscle Res Cell Motil. 2024 Jul 31;45(3):155–69. doi: 10.1007/s10974-024-09679-3 (PMC11316709; doi:10.1007/s10974-024-09679-3)
Supplement: Supplementary file 1 — Supplementary Material 1 [file 10974_2024_9679_MOESM1_ESM.xlsx]

## Sheet: Figure 1d,e,f 
Sample Name	Target Name	CT	Ct Mean	Ct SD	CV%	Mean E	E^(-Ct)		Sample Name	Target Name	CT	Ct Mean	Ct SD	CV%	Mean E	E^(-Ct)		Sample Name	Target Name	CT	Ct Mean	Ct SD	CV%	Mean E	E^(-Ct)		Sample Name	Target Name	CT	Ct Mean	Ct SD	CV%	Mean E	E^(-Ct)		PDK1/PPIA	HIF1A/PPIA	PGK1/PPIA		EXTRACTED RESULTS (see comments)
29M K	PDK1	30.22	30.35	0.185	0.609555	2.02383	5.10038e-10		29M K	HIF 1A	21.88	21.845	0.054	0.247196	1.98747	3.04515e-07		29M K	PGK1	22.28	22.33	0.068	0.304523	1.97294	2.57094e-07		29M K	PPIA	20.48	20.485	0.002	0.00976324	1.99611	7.09114e-07		0.00071926	0.42943	0.362557		Figure 1d
29M K	PDK1	30.48		0.185		2.02383			29M K	HIF 1A	21.81		0.054		1.98747			29M K	PGK1	22.38		0.068		1.97294			29M K	PPIA	20.49		0.002		1.99611							PDK1 mRNA/ PPIA mRNA
29M M	PDK1	30.71	30.63	0.116	0.378714	2.02383	4.18671e-10		29M M	HIF 1A	21.88	21.945	0.091	0.414673	1.98747	2.84301e-07		29M M	PGK1	21.5	21.535	0.05	0.23218	1.97294	4.41274e-07		29M M	PPIA	21.43	21.45	0.023	0.107226	1.99611	3.63947e-07		0.00115036	0.781161	1.21247		donor	Basal	MG132	PUR	DCA	DCA+MG132	DCA+PUR
29M M	PDK1	30.55		0.116		2.02383			29M M	HIF 1A	22.01		0.091		1.98747			29M M	PGK1	21.57		0.05		1.97294			29M M	PPIA	21.47		0.023		1.99611							29M	0.00071926	0.00115036	0.000976809	0.000936409	0.00183374	0.000767757
29M P	PDK1	30.49	30.46	0.044	0.144452	2.02383	4.71979e-10		29M P	HIF 1A	22.42	22.36	0.084	0.375671	1.98747	2.13788e-07		29M P	PGK1	22.33	22.285	0.059	0.264752	1.97294	2.65077e-07		29M P	PPIA	20.97	21.04	0.097	0.461027	1.99611	4.83185e-07		0.000976809	0.442456	0.548604		29F	0.000678277	0.000520713	0.000667485	0.000579185	0.000874434	0.000524964
29M P	PDK1	30.43		0.044		2.02383			29M P	HIF 1A	22.3		0.084		1.98747			29M P	PGK1	22.24		0.059		1.97294			29M P	PPIA	21.11		0.097		1.99611							24F	0.00100703	0.000795396	0.00085352	0.000524715	0.000746857	0.00039534
29M D	PDK1	30.25	30.265	0.022	0.0726912	2.02383	5.41536e-10		29M D	HIF 1A	21.87	21.79	0.117	0.536944	1.98747	3.16239e-07		29M D	PGK1	22.59	22.535	0.081	0.359441	1.97294	2.23663e-07		29M D	PPIA	20.76	20.78	0.031	0.149182	1.99611	5.78311e-07		0.000936409	0.546832	0.386752		20M	0.000590858	0.000531326	0.000418938	0.000773076	0.000603923	0.000355539
29M D	PDK1	30.28		0.022		2.02383			29M D	HIF 1A	21.71		0.117		1.98747			29M D	PGK1	22.48		0.081		1.97294			29M D	PPIA	20.8		0.031		1.99611
29M DM	PDK1	30.35	30.4	0.075	0.246711	2.02383	4.92372e-10		29M DM	HIF 1A	22.03	22.04	0.016	0.0725953	1.98747	2.66342e-07		29M DM	PGK1	22.22	22.13	0.134	0.605513	1.97294	2.9452e-07		29M DM	PPIA	21.94	21.89	0.066	0.301508	1.99611	2.68508e-07		0.00183374	0.991935	1.09688		Figure 1e
29M DM	PDK1	30.45		0.075		2.02383			29M DM	HIF 1A	22.05		0.016		1.98747			29M DM	PGK1	22.04		0.134		1.97294			29M DM	PPIA	21.84		0.066		1.99611							HIF1A mRNA/ PPIA mRNA
29M DP	PDK1	30.29	30.38	0.126	0.414747	2.02383	4.99364e-10		29M DP	HIF 1A	21.9	21.84	0.087	0.398352	1.98747	3.05563e-07		29M DP	PGK1	22.2	22.2	0.002	0.00900901	1.97294	2.80839e-07		29M DP	PPIA	20.58	20.61	0.039	0.189229	1.99611	6.50419e-07		0.000767757	0.469794	0.431782		donor	Basal	MG132	PUR	DCA	DCA+MG132	DCA+PUR
29M DP	PDK1	30.47		0.126		2.02383			29M DP	HIF 1A	21.78		0.087		1.98747			29M DP	PGK1	22.2		0.002		1.97294			29M DP	PPIA	20.64		0.039		1.99611							29M	0.42943	0.781161	0.442456	0.546832	0.991935	0.469794
29F K	PDK1	30.88	30.845	0.046	0.149133	2.02383	3.59787e-10		29F K	HIF 1A	21.53	21.615	0.125	0.578302	1.98747	3.5663e-07		29F K	PGK1	22.34	22.4	0.078	0.348214	1.97294	2.45151e-07		29F K	PPIA	20.9	20.905	0.011	0.052619	1.99611	5.30443e-07		0.000678277	0.672325	0.462164		29F	0.672325	0.789131	0.495016	0.763257	0.775646	0.522479
29F K	PDK1	30.81		0.046		2.02383			29F K	HIF 1A	21.7		0.125		1.98747			29F K	PGK1	22.46		0.078		1.97294			29F K	PPIA	20.91		0.011		1.99611							24F	0.554011	1.2077	0.750263	0.846108	1.14689	0.762695
29F M	PDK1	31.69	31.72	0.045	0.141866	2.02383	1.94153e-10		29F M	HIF 1A	21.87	21.895	0.04	0.18269	1.98747	2.94235e-07		29F M	PGK1	22.21	22.2	0.012	0.0540541	1.97294	2.80839e-07		29F M	PPIA	21.34	21.415	0.105	0.490311	1.99611	3.72859e-07		0.000520713	0.789131	0.753205		20M	0.812323	0.880094	0.58856	1.08486	0.855928	0.656603
29F M	PDK1	31.75		0.045		2.02383			29F M	HIF 1A	21.92		0.04		1.98747			29F M	PGK1	22.19		0.012		1.97294			29F M	PPIA	21.49		0.105		1.99611
29F P	PDK1	30.97	30.755	0.302	0.981954	2.02383	3.83355e-10		29F P	HIF 1A	21.92	21.945	0.037	0.168603	1.98747	2.84301e-07		29F P	PGK1	22.19	22.21	0.031	0.139577	1.97294	2.78937e-07		29F P	PPIA	20.76	20.79	0.041	0.19721	1.99611	5.74328e-07		0.000667485	0.495016	0.485676		Figure 1f
29F P	PDK1	30.54		0.302		2.02383			29F P	HIF 1A	21.97		0.037		1.98747			29F P	PGK1	22.23		0.031		1.97294			29F P	PPIA	20.82		0.041		1.99611							PGK1 mRNA/ PPIA mRNA
29F D	PDK1	36.13	31.02	0	0	2.02383	3.18028e-10		29F D	HIF 1A	21.42	21.38	0.057	0.266604	1.98747	4.19101e-07		29F D	PGK1	22.31	22.3	0.012	0.0538117	1.97294	2.62389e-07		29F D	PPIA	20.76	20.855	0.131	0.628147	1.99611	5.49095e-07		0.000579185	0.763257	0.477857		donor	Basal	MG132	PUR	DCA	DCA+MG132	DCA+PUR
29F D	PDK1	31.02		0		2.02383			29F D	HIF 1A	21.34		0.057		1.98747			29F D	PGK1	22.29		0.012		1.97294			29F D	PPIA	20.95		0.131		1.99611							29M	0.362557	1.21247	0.548604	0.386752	1.09688	0.431782
29F DM	PDK1	31.01	30.97	0.052	0.167904	2.02383	3.29438e-10		29F DM	HIF 1A	21.89	21.905	0.019	0.0867382	1.98747	2.9222e-07		29F DM	PGK1	22.3	22.405	0.146	0.65164	1.97294	2.4432e-07		29F DM	PPIA	21.46	21.4	0.09	0.420561	1.99611	3.76745e-07		0.000874434	0.775646	0.648503		29F	0.462164	0.753205	0.485676	0.477857	0.648503	0.433049
29F DM	PDK1	30.93		0.052		2.02383			29F DM	HIF 1A	21.92		0.019		1.98747			29F DM	PGK1	22.51		0.146		1.97294			29F DM	PPIA	21.34		0.09		1.99611							24F	0.324614	1.04182	0.5568	0.427198	0.820964	0.501845
29F DP	PDK1	31.22	30.88	0.481	1.55764	2.02383	3.51018e-10		29F DP	HIF 1A	21.7	21.645	0.077	0.35574	1.98747	3.49357e-07		29F DP	PGK1	22.14	22.155	0.026	0.117355	1.97294	2.89559e-07		29F DP	PPIA	20.55	20.57	0.023	0.111813	1.99611	6.68652e-07		0.000524964	0.522479	0.433049		20M	0.650247	0.615058	0.533003	0.662857	0.513192	0.581449
29F DP	PDK1	30.54		0.481		2.02383			29F DP	HIF 1A	21.59		0.077		1.98747			29F DP	PGK1	22.17		0.026		1.97294			29F DP	PPIA	20.59		0.023		1.99611
24F K	PDK1	29.63	30.005	0.537	1.7897	2.02383	6.50478e-10		24F K	HIF 1A	21.58	21.61	0.045	0.208237	1.98747	3.57857e-07		24F K	PGK1	22.56	22.63	0.094	0.415378	1.97294	2.0968e-07		24F K	PPIA	20.6	20.62	0.025	0.121242	1.99611	6.45938e-07		0.00100703	0.554011	0.324614
24F K	PDK1	30.38		0.537		2.02383			24F K	HIF 1A	21.64		0.045		1.98747			24F K	PGK1	22.7		0.094		1.97294			24F K	PPIA	20.64		0.025		1.99611							Calculation of gene expression:
24F M	PDK1	31.83	31.825	0.003	0.00942655	2.02383	1.803e-10		24F M	HIF 1A	21.94	22	0.085	0.386364	1.98747	2.73761e-07		24F M	PGK1	22.34	22.455	0.164	0.73035	1.97294	2.36158e-07		24F M	PPIA	22.12	22.135	0.018	0.0813192	1.99611	2.26679e-07		0.000795396	1.2077	1.04182		[target/reference] = [Ereference^CTreference]/[Etarget^CTtarget]; E - efficiency of PCR reaction, determined by LinRegPCR
24F M	PDK1	31.82		0.003		2.02383			24F M	HIF 1A	22.06		0.085		1.98747			24F M	PGK1	22.57		0.164		1.97294			24F M	PPIA	22.15		0.018		1.99611
24F P	PDK1	30.37	30.47	0.141	0.46275	2.02383	4.68664e-10		24F P	HIF 1A	21.42	21.405	0.025	0.116795	1.98747	4.11966e-07		24F P	PGK1	22.08	22.075	0.011	0.0498301	1.97294	3.05736e-07		24F P	PPIA	20.79	20.855	0.093	0.445936	1.99611	5.49095e-07		0.00085352	0.750263	0.5568		All resultes were analyzed at constant Threshold fluorescence setup of 0.1 and by automatic baseline correction.
24F P	PDK1	30.57		0.141		2.02383			24F P	HIF 1A	21.39		0.025		1.98747			24F P	PGK1	22.07		0.011		1.97294			24F P	PPIA	20.92		0.093		1.99611
24F D	PDK1	31.03	31.165	0.197	0.632119	2.02383	2.87124e-10		24F D	HIF 1A	21.29	21.235	0.076	0.3579	1.98747	4.62991e-07		24F D	PGK1	22.46	22.47	0.018	0.0801068	1.97294	2.33763e-07		24F D	PPIA	20.91	20.86	0.069	0.330777	1.99611	5.47201e-07		0.000524715	0.846108	0.427198		Assays ID for targets:
24F D	PDK1	31.3		0.197		2.02383			24F D	HIF 1A	21.18		0.076		1.98747			24F D	PGK1	22.48		0.018		1.97294			24F D	PPIA	20.81		0.069		1.99611							PDK1	Hs01561847_m1
24F DM	PDK1	31.81	31.88	0.103	0.323087	2.02383	1.73442e-10		24F DM	HIF 1A	22.05	22.04	0.014	0.0635209	1.98747	2.66342e-07		24F DM	PGK1	22.77	22.77	0.001	0.00439174	1.97294	1.90652e-07		24F DM	PPIA	22.1	22.1	0.002	0.00904977	1.99611	2.3223e-07		0.000746857	1.14689	0.820964		HIF1A	Hs00153153_m1
24F DM	PDK1	31.95		0.103		2.02383			24F DM	HIF 1A	22.03		0.014		1.98747			24F DM	PGK1	22.77		0.001		1.97294			24F DM	PPIA	22.1		0.002		1.99611							PGK1	4333765F
24F DP	PDK1	31.29	31.395	0.155	0.493709	2.02383	2.44146e-10		24F DP	HIF 1A	21.17	21.21	0.055	0.259312	1.98747	4.7101e-07		24F DP	PGK1	22.08	22.055	0.038	0.172297	1.97294	3.09919e-07		24F DP	PPIA	20.74	20.685	0.084	0.406091	1.99611	6.1756e-07		0.00039534	0.762695	0.501845		PPIA	Hs99999904_m1
24F DP	PDK1	31.5		0.155		2.02383			24F DP	HIF 1A	21.25		0.055		1.98747			24F DP	PGK1	22.03		0.038		1.97294			24F DP	PPIA	20.63		0.084		1.99611
20M K	PDK1	30.29	30.325	0.048	0.158285	2.02383	5.19107e-10		20M K	HIF 1A	20.59	20.605	0.021	0.101917	1.98747	7.13678e-07		20M K	PGK1	21.13	21.155	0.03	0.14181	1.97294	5.71284e-07		20M K	PPIA	20.16	20.175	0.021	0.104089	1.99611	8.78564e-07		0.000590858	0.812323	0.650247
20M K	PDK1	30.36		0.048		2.02383			20M K	HIF 1A	20.62		0.021		1.98747			20M K	PGK1	21.18		0.03		1.97294			20M K	PPIA	20.19		0.021		1.99611
20M M	PDK1	31.63	31.51	0.168	0.533164	2.02383	2.25133e-10		20M M	HIF 1A	21.56	21.55	0.009	0.0417633	1.98747	3.72913e-07		20M M	PGK1	22.34	22.31	0.041	0.183774	1.97294	2.60612e-07		20M M	PPIA	21.22	21.23	0.017	0.0800754	1.99611	4.23719e-07		0.000531326	0.880094	0.615058
20M M	PDK1	31.39		0.168		2.02383			20M M	HIF 1A	21.54		0.009		1.98747			20M M	PGK1	22.28		0.041		1.97294			20M M	PPIA	21.24		0.017		1.99611
20M P	PDK1	30.98	30.95	0.039	0.12601	2.02383	3.34116e-10		20M P	HIF 1A	21.24	21.215	0.04	0.188546	1.98747	4.69395e-07		20M P	PGK1	21.57	21.59	0.034	0.15748	1.97294	4.25086e-07		20M P	PPIA	20.3	20.315	0.025	0.123062	1.99611	7.97531e-07		0.000418938	0.58856	0.533003
20M P	PDK1	30.92		0.039		2.02383			20M P	HIF 1A	21.19		0.04		1.98747			20M P	PGK1	21.61		0.034		1.97294			20M P	PPIA	20.33		0.025		1.99611
20M D	PDK1	30.13	30.13	0.001	0.00331895	2.02383	5.95608e-10		20M D	HIF 1A	20.43	20.375	0.079	0.38773	1.98747	8.35818e-07		20M D	PGK1	21.33	21.32	0.01	0.0469043	1.97294	5.10691e-07		20M D	PPIA	20.33	20.365	0.053	0.26025	1.99611	7.70439e-07		0.000773076	1.08486	0.662857
20M D	PDK1	30.13		0.001		2.02383			20M D	HIF 1A	20.32		0.079		1.98747			20M D	PGK1	21.31		0.01		1.97294			20M D	PPIA	20.4		0.053		1.99611
20M DM	PDK1	31.29	31.245	0.067	0.214434	2.02383	2.71379e-10		20M DM	HIF 1A	21.46	21.505	0.065	0.302255	1.98747	3.84619e-07		20M DM	PGK1	22.46	22.49	0.04	0.177857	1.97294	2.30608e-07		20M DM	PPIA	21.13	21.145	0.024	0.113502	1.99611	4.4936e-07		0.000603923	0.855928	0.513192
20M DM	PDK1	31.2		0.067		2.02383			20M DM	HIF 1A	21.55		0.065		1.98747			20M DM	PGK1	22.52		0.04		1.97294			20M DM	PPIA	21.16		0.024		1.99611
20M DP	PDK1	31.11	31.07	0.057	0.183457	2.02383	3.07013e-10		20M DP	HIF 1A	21	20.94	0.087	0.415473	1.98747	5.66985e-07		20M DP	PGK1	21.35	21.345	0.004	0.0187398	1.97294	5.02088e-07		20M DP	PPIA	20.21	20.2	0.009	0.0445545	1.99611	8.63513e-07		0.000355539	0.656603	0.581449
20M DP	PDK1	31.03		0.057		2.02383			20M DP	HIF 1A	20.88		0.087		1.98747			20M DP	PGK1	21.34		0.004		1.97294			20M DP	PPIA	20.19	15.7481	0.009		1.99611
RT-	PDK1	Undetermined							RT-	HIF 1A	Undetermined							RT-	PGK1	Undetermined							RT-	PPIA	Undetermined
RT-	PDK1	Undetermined							RT-	HIF 1A	Undetermined							RT-	PGK1	Undetermined							RT-	PPIA	Undetermined
NTC	PDK1	Undetermined							NTC	HIF 1A	Undetermined							NTC	PGK1	Undetermined							NTC	PPIA	Undetermined
NTC	PDK1	Undetermined							NTC	HIF 1A	Undetermined							NTC	PGK1	Undetermined							NTC	PPIA	Undetermined

## Sheet: Figure 2d
Sample Name	Target Name	CT	Ct Mean	Ct SD	CV%	Mean E	E^(-Ct)		Sample Name	Target Name	CT	Ct Mean	Ct SD	CV%	Mean E	E^(-Ct)		PDK1/PPIA		EXTRACTED RESULTS (see comments)
1	PDK1	19.68	19.703	0.0324065	0.164476	1.865	4.64331e-06		1	PPIA	16.6263	16.2612	0.51631	3.1751	1.915	2.57989e-05		0.179981		Figure 2d
1	PDK1	19.7259	19.703	0.0324065		1.865			1	PPIA	15.8961	16.2612	0.51631		1.915					PDK1 mRNA/ PPIA mRNA
2	PDK1	19.8395	19.8166	0.0324484	0.163743	1.865	4.32585e-06		2	PPIA	16.3176	16.3248	0.0101921	0.0624334	1.915	2.47545e-05		0.17475			Basal	CQ	MG132	MG132+CQ	DCA	CQ+DCA	MG132+DCA	MG132+CQ+DCA
2	PDK1	19.7936	19.8166	0.0324484		1.865			2	PPIA	16.332	16.3248	0.0101921		1.915					1-8	0.179981	0.17475	0.177114	0.192405	0.0749814	0.113134	0.0943077	0.0966285
3	PDK1	20.5412	20.566	0.0350743	0.170545	1.865	2.71155e-06		3	PPIA	17.178	17.0644	0.160627	0.941302	1.915	1.53096e-05		0.177114		9-16	0.137408	0.175166	0.130107	0.154413	0.0584907	0.0659145	0.0790994	0.0637639
3	PDK1	20.5908	20.566	0.0350743		1.865			3	PPIA	16.9508	17.0644	0.160627		1.915					17-24	0.110387	0.117038	0.10427	0.11345	0.0530079	0.0493907	0.0647566	0.0681406
4	PDK1	20.4145	20.3605	0.0762932	0.374711	1.865	3.082e-06		4	PPIA	16.9785	16.9947	0.0230156	0.135428	1.915	1.60183e-05		0.192405		25-32	0.103688	0.103503	0.108969	0.0987048	0.0501599	0.0502965	0.0559983	0.0653023
4	PDK1	20.3066	20.3605	0.0762932		1.865			4	PPIA	17.011	16.9947	0.0230156		1.915
5	PDK1	21.5413	21.6142	0.103186	0.477399	1.865	1.41086e-06		5	PPIA	16.8062	16.747	0.0837434	0.500051	1.915	1.88161e-05		0.0749814
5	PDK1	21.6872	21.6142	0.103186		1.865			5	PPIA	16.6878	16.747	0.0837434		1.915					Calculation of gene expression:
6	PDK1	21.4852	21.4341	0.0723307	0.337456	1.865	1.57849e-06		6	PPIA	16.9855	17.2073	0.313581	1.82237	1.915	1.39524e-05		0.113134		[target/reference] = [Ereference^CTreference]/[Etarget^CTtarget]; E - efficiency of PCR reaction, determined by LinRegPCR
6	PDK1	21.383	21.4341	0.0723307		1.865			6	PPIA	17.429	17.2073	0.313581		1.915
7	PDK1	21.1426	20.9934	0.211067	1.0054	1.865	2.07746e-06		7	PPIA	16.6393	16.5044	0.190823	1.1562	1.915	2.20285e-05		0.0943077		All resultes were analyzed at constant Threshold fluorescence setup of 0.1 and by automatic baseline correction.
7	PDK1	20.8441	20.9934	0.211067		1.865			7	PPIA	16.3694	16.5044	0.190823		1.915
8	PDK1	21.2946	21.3485	0.0762177	0.357017	1.865	1.66503e-06		8	PPIA	16.8024	16.8824	0.113119	0.670044	1.915	1.72312e-05		0.0966284		Assays ID for targets:
8	PDK1	21.4024	21.3485	0.0762177		1.865			8	PPIA	16.9624	16.8824	0.113119		1.915					PDK1	Rn00587598
9	PDK1	20.3675	20.4673	0.141077	0.68928	1.865	2.88368e-06		9	PPIA	16.6132	16.579	0.0484709	0.292364	1.915	2.09863e-05		0.137408		PPIA	Rn00690933
9	PDK1	20.567	20.4673	0.141077		1.865			9	PPIA	16.5447	16.579	0.0484709		1.915
10	PDK1	20.378	20.4546	0.10838	0.529857	1.865	2.90649e-06		10	PPIA	17.1102	16.9405	0.240047	1.417	1.915	1.65927e-05		0.175166
10	PDK1	20.5313	20.4546	0.10838		1.865			10	PPIA	16.7708	16.9405	0.240047		1.915
11	PDK1	20.2823	20.2473	0.0495485	0.244717	1.865	3.30744e-06		11	PPIA	16.2921	16.2839	0.0115678	0.0710382	1.915	2.54209e-05		0.130107
11	PDK1	20.2122	20.2473	0.0495485		1.865			11	PPIA	16.2757	16.2839	0.0115678		1.915
12	PDK1	20.1167	19.9823	0.19015	0.951595	1.865	3.90137e-06		12	PPIA	16.3509	16.2933	0.0814722	0.500035	1.915	2.52659e-05		0.154413
12	PDK1	19.8478	19.9823	0.19015		1.865			12	PPIA	16.2357	16.2933	0.0814722		1.915
13	PDK1	21.5551	21.3886	0.23539	1.10054	1.865	1.62389e-06		13	PPIA	16.3545	16.1482	0.291627	1.80593	1.915	2.77632e-05		0.0584908
13	PDK1	21.2222	21.3886	0.23539		1.865			13	PPIA	15.942	16.1482	0.291627		1.915
14	PDK1	21.011	21.0049	0.00861414	0.0410101	1.865	2.06255e-06		14	PPIA	16.0412	15.9641	0.108978	0.682645	1.915	3.12913e-05		0.0659145
14	PDK1	20.9989	21.0049	0.00861414		1.865			14	PPIA	15.8871	15.9641	0.108978		1.915
15	PDK1	20.8861	20.8037	0.116464	0.559824	1.865	2.33817e-06		15	PPIA	16.2405	16.0517	0.266955	1.66309	1.915	2.95599e-05		0.0790994
15	PDK1	20.7214	20.8037	0.116464		1.865			15	PPIA	15.863	16.0517	0.266955		1.915
16	PDK1	20.631	20.677	0.0650815	0.314753	1.865	2.53033e-06		16	PPIA	15.6949	15.5985	0.136462	0.874843	1.915	3.96829e-05		0.0637638
16	PDK1	20.723	20.677	0.0650815		1.865			16	PPIA	15.502	15.5985	0.136462		1.915
17	PDK1	19.862	19.9219	0.0846228	0.424773	1.865	4.05107e-06		17	PPIA	15.6969	15.7188	0.031012	0.197293	1.915	3.66987e-05		0.110387
17	PDK1	19.9817	19.9219	0.0846228		1.865			17	PPIA	15.7407	15.7188	0.031012		1.915
18	PDK1	19.7232	19.7051	0.025628	0.130058	1.865	4.63721e-06		18	PPIA	15.5731	15.6008	0.0391696	0.251074	1.915	3.96214e-05		0.117038
18	PDK1	19.6869	19.7051	0.025628		1.865			18	PPIA	15.6285	15.6008	0.0391696		1.915
19	PDK1	19.8947	19.8584	0.0513194	0.258426	1.865	4.21446e-06		19	PPIA	15.6644	15.5702	0.133268	0.85592	1.915	4.04186e-05		0.10427
19	PDK1	19.8221	19.8584	0.0513194		1.865			19	PPIA	15.4759	15.5702	0.133268		1.915
20	PDK1	19.6457	19.5746	0.100454	0.513183	1.865	5.0299e-06		20	PPIA	15.4821	15.4278	0.07683	0.497997	1.915	4.43359e-05		0.11345
20	PDK1	19.5036	19.5746	0.100454		1.865			20	PPIA	15.3735	15.4278	0.07683		1.915
21	PDK1	21.4419	21.3438	0.138778	0.650205	1.865	1.66988e-06		21	PPIA	16.0074	15.9538	0.075861	0.475505	1.915	3.15025e-05		0.0530079
21	PDK1	21.2457	21.3438	0.138778		1.865			21	PPIA	15.9001	15.9538	0.075861		1.915
22	PDK1	21.2415	21.3162	0.10566	0.495678	1.865	1.69883e-06		22	PPIA	15.9165	15.8185	0.138625	0.876344	1.915	3.43958e-05		0.0493907
22	PDK1	21.3909	21.3162	0.10566		1.865			22	PPIA	15.7205	15.8185	0.138625		1.915
23	PDK1	20.9034	20.7652	0.195387	0.940937	1.865	2.39498e-06		23	PPIA	15.7958	15.7069	0.125768	0.800722	1.915	3.69843e-05		0.0647566
23	PDK1	20.627	20.7652	0.195387		1.865			23	PPIA	15.6179	15.7069	0.125768		1.915
24	PDK1	20.8234	20.7265	0.137102	0.661482	1.865	2.45345e-06		24	PPIA	15.7905	15.7481	0.0599659	0.380781	1.915	3.60057e-05		0.0681406
24	PDK1	20.6295	20.7265	0.137102		1.865			24	PPIA	15.7057	15.7481	0.0599659		1.915
25	PDK1	19.6166	19.6074	0.0130406	0.0665085	1.865	4.92827e-06		25	PPIA	15.2554	15.3207	0.0924102	0.60317	1.915	4.75295e-05		0.103688
25	PDK1	19.5982	19.6074	0.0130406		1.865			25	PPIA	15.3861	15.3207	0.0924102		1.915
26	PDK1	19.5609	19.5353	0.036195	0.18528	1.865	5.15483e-06		26	PPIA	15.3165	15.2488	0.0956727	0.627411	1.915	4.98038e-05		0.103503
26	PDK1	19.5097	19.5353	0.036195		1.865			26	PPIA	15.1812	15.2488	0.0956727		1.915
27	PDK1	19.8949	19.9009	0.00841184	0.0422686	1.865	4.10439e-06		27	PPIA	15.6022	15.6788	0.108299	0.690739	1.915	3.76657e-05		0.108969
27	PDK1	19.9068	19.9009	0.00841184		1.865			27	PPIA	15.7553	15.6788	0.108299		1.915
28	PDK1	19.7853	19.7886	0.004564	0.0230638	1.865	4.40202e-06		28	PPIA	15.4757	15.4187	0.0806138	0.52283	1.915	4.45979e-05		0.0987047
28	PDK1	19.7918	19.7886	0.004564		1.865			28	PPIA	15.3617	15.4187	0.0806138		1.915
29	PDK1	21.2402	21.2221	0.0255201	0.120252	1.865	1.80141e-06		29	PPIA	15.8194	15.7521	0.0951602	0.604112	1.915	3.59134e-05		0.0501599
29	PDK1	21.2041	21.2221	0.0255201		1.865			29	PPIA	15.6848	15.7521	0.0951602		1.915
30	PDK1	20.9643	20.9027	0.0871017	0.4167	1.865	2.19824e-06		30	PPIA	15.5235	15.4498	0.104177	0.674291	1.915	4.37055e-05		0.0502965
30	PDK1	20.8411	20.9027	0.0871017		1.865			30	PPIA	15.3762	15.4498	0.104177		1.915
31	PDK1	20.8375	20.7468	0.128229	0.618066	1.865	2.42257e-06		31	PPIA	15.6386	15.4656	0.244707	1.58227	1.915	4.32615e-05		0.0559983
31	PDK1	20.6561	20.7468	0.128229		1.865			31	PPIA	15.2925	15.4656	0.244707		1.915
32	PDK1	20.8423	20.7537	0.125416	0.604306	1.865	2.41225e-06		32	PPIA	15.8153	15.7087	0.150806	0.960017	1.915	3.69398e-05		0.0653023
32	PDK1	20.665	20.7537	0.125416		1.865			32	PPIA	15.6021	15.7087	0.150806		1.915
RT-	PDK1	Undetermined							RT-	PPIA	35.6143
RT-	PDK1	Undetermined							RT-	PPIA	36.8498
NTC	PDK1	Undetermined							NTC	PPIA	Undetermined
NTC	PDK1	Undetermined							NTC	PPIA	Undetermined
